# Supplementary material for: IKZF1 and UBR4 gene variants drive autoimmunity and Th2 polarization in IgG4-related disease
Source: J Clin Invest. 2024 Jun 13;134(16):e178692. doi: 10.1172/JCI178692 (PMC11324302; doi:10.1172/JCI178692)
Supplement: Supporting data values [file jci-134-178692-s223.xlsx]

## Sheet: Fig. 2
2B
	Naive_CD4	Tcm_CD4	Tem_CD4	TEMRA CD4	Tregs	Naive_CD8	Tcm_CD8	Tem_CD8	gd_T cells	B cells	Plasmablasts	NK cells	Monocytes	cDCs	pDCs	Basophils	MAIT
HC1	27.4806	4.87464	9.77939	0.621699	1.02398	12.8309	1.72312	5.87172	4.44655	6.26002	1.19177	8.07564	10.9722	3.4258	0.720655	0.143055	0.558239
HC2	21.4998	3.64815	11.5654	0.319553	1.29737	14.5624	3.06146	4.33766	9.136	8.6612	0.0312497	10.6451	5.53019	2.02317	0.3629	0.380036	2.93848
HC3	24.1658	4.90794	17.8873	0.107834	1.26276	13.0075	1.79588	2.91554	4.60963	8.58335	0.0211636	11.4102	0.898949	0.466607	0.288228	0.733671	6.93763
P1	6.25801	10.6731	18.3851	4.26703	1.14465	1.25182	1.77332	8.01034	6.45578	4.59075	0.436426	16.2306	9.35166	10.2543	0.30826	0.292792	0.315994
P2	24.8328	3.74587	11.7323	0.776779	1.50822	8.95664	1.58378	7.4333	3.42347	7.73152	0.0251874	8.00153	14.1714	4.44507	0.768719	0.284114	0.57931
P3	20.2763	3.70557	7.16524	5.14366	1.85228	6.09499	1.22847	11.799	13.4215	3.6582	0.0110855	5.69088	12.6092	5.15575	0.917071	0.812263	0.458535
2D
T cells			B cells
HC	P		HC	P
16285	19951		15717	22521
16687	22192		19156	24421
14720	19328		15756	23062
2E
Naïve CD4			Naïve CD8
HC	P		HC	P
18866	32249.5		48460.5	57595.5
18519.5	46930		37053	64947.5
16846.5	38004		31816	58794
2F
HC	P
0.556366	1.65098
0.833047	2.02312
0.959894	2.06737

## Sheet: Fig. 3
3A
CD45			p-LCK Y394			p-LCK Y505			CSK			p-ZAP70			NUR77
HC	P		HC	P		HC	P		HC	P		HC	P		HC	P
1.41612	1.7751		3.00964	2.13617		1.89959	0.480255		0.757895	0.763973		0.219491	0.979257		0.483686	1.37209
0.985323	2.75935		2.87145	1.3177		2.19969	0.63749		0.838261	0.836539		0.308463	1.42139		1.22411	1.67344
0.217325	2.92591		2.44026	1.17346		1.31116	0.569971		0.822875	1.00633		0.4392	0.770341		0.715223	1.98902
3B
CD45			p-LCK Y394			p-LCK Y505			p-ZAP70
HC	P		HC	P		HC	P		HC	P
1.43077	1.81314		1.40785	0.970966		1.16439	0.763536		0.630374	1.12512
1.34759	1.73475		1.39884	0.785849		1.03748	0.640285		0.53484	1.18379
1.3584	1.63849		1.59577	1.08487		1.14859	0.717855		0.647835	1.13747
3C
HC	P
1381	2586
1300	1772
1471	2271
3D
HC	P
12127	26263
15086	21107
11220	25154
3E
HC	P
11686	23180
12164	17332
11028	18978
3F
HC	P
0.264662	0.744509
0.35769	0.745303
0.333318	0.669806

## Sheet: Fig. 4
4A
p-ZAP70/ZAP70					FYN/GAPDH
HC PP2-	P PP2-	HC PP2+	P PP2+		HC PP2-	P PP2-	HC PP2+	P PP2+
0.476029	0.707713	0.244813	0.244083		0.36962	0.902385	0.384652	0.780913
0.456718	0.638925	0.220932	0.22863		0.487448	0.846266	0.374684	0.847364
0.357783	0.683748	0.217789	0.227837		0.348398	0.746276	0.402875	0.883784
4B			4C	p-SRC (Y416)/FYN			p-SRC (Y527)/FYN					4D
HC	P			HC	P		HC	P				Neg.	Pos.	HC	P
0.51211	0.824088			0.76	0.8		1.13	0.55				689	45223	21663	34477
0.424778	0.773349			0.72	0.82		0.98	0.42				527	44249	20387	38298
0.431517	0.68314			0.67	0.77		1.02	0.44				613	54232	20747	35126
4E			4F
HC	P		HC	P
0.779969	1.23599		2383	4428
0.464966	0.939993		1838	3455
0.735926	1.22196		2891	3331
4G						4H
p-ZAP70/ZAP70			p-ERK/ERK			FYN			CD69			CD25
EV	FYN		EV	FYN		NC	siFYN		NC	siFYN		NC	siFYN
1.0666	1.38625		0.393502	0.71702		1	0.33		16964	14006		7443	6046
0.947387	1.44737		1.04784	1.52985		1	0.24		13315	10096		6603	4701
0.883948	1.35727		0.837874	1.38484		1	0.36		11049	7292		4398	2104

## Sheet: Fig. 5
5A			5B			5C			5D
HC	P		HC	P		siCtrl	siIKZF1		siCtrl	siUBR4
1	2.26492		1	1.1184		0.811162	0.493526		1.03917	1.58517
1.00011	3.85792		0.634327	0.779067		1.13159	0.717511		0.932446	1.37365
1.223	2.01341		1.11766	1.2093		1.04378	0.64383		0.952748	1.44875
5E					5F								5G
IgG	IKAROS	IgG	IKAROS			WT			RH				EV	WT	RH
0.00123593	0.0254264	0.00178946	0.0246574		Neg.	0.00184675	0.00984002	0.00129475	0.00373455	0.00147852	0.00357894		1.00853	1.87781	2.50485
0.000146385	0.0348464	0.0036713	0.0364734		FYN1	0.0375587	0.0528476	0.0356372	0.0827445	0.0912734	0.114672		0.99147	1.77819	2.7415
0.000837592	0.0316482	0.00174865	0.0242455		FYN2	0.0247594	0.0164824	0.0226789	0.0573852	0.0478236	0.0578236		1.07593	1.63455	2.53944
													0.9247	1.74534	2.47385
5H							5J								5K
DMSO Ctrl	DMSO siUBR4	MG132 Ctrl	MG132 siUBR4	CQ Ctrl	CQ siUBR4			HC			P				peptide -	peptide +	peptide +	peptide +	peptide +
0.705962	1.35735	1.05111	1.69077	1.97787	1.86719		No peptide	1264	1032	1389	1048	996	1275		Ctrl	Ctrl	IKZF1-RH	siUBR4	IKZF1+siUBR4
1.13703	1.95306	0.96849	1.50635	1.55453	1.32978		Ctrl peptide	1472	1283	1254	1322	1401	1276		927	3120	4728	2154	5706
0.843578	1.53948	0.766365	1.45849	1.63493	1.53748		IGRP peptide	3289	2891	2990	5367	5953	6472		779	3411	4732	2280	6300
							3/28	6319	4650	6370	9828	9465	9089		919	3246	5108	1744	5656

## Sheet: Fig. 6
6A
Th1			Th2			Th17			Treg			Tfh
HC	P		HC	P		HC	P		HC	P		HC	P
12.5	10.7		13.5	37.3		9.46	2.48		3.83	4.75		15.7	6.89
15.4	10		9.77	19.1		9.66	10.5		2.88	8.11		17.2	8.22
17.4	7.71		12.2	28.8		5.3	11.3		3.56	5.75		12.6	10.4
6B
Th1			Th2			Th17			Treg
HC	P		HC	P		HC	P		HC	P
8.32	4.27		21.5	58.5		10.5	2.7		5.07	5.05
13.3	7.05		18.3	33.1		12.6	8.83		4.76	6.41
10.9	4.49		24.8	39.9		8.84	13.1		5.09	7.7
6C
TBX21			GATA3			RORC			FOXP3
HC	P		HC	P		HC	P		HC	P
1.23974	0.616357		0.645164	4.02153		0.640561	0.0977846		1.60016	1.09104
0.672558	0.434569		1.48227	2.28036		1.32301	0.228195		0.836229	2.75914
1.69259	0.413323		0.935771	5.65796		0.671221	0.301449		1.01239	2.86648
1.00711			1.01515			1.41941			1.93929
1.06778			0.854177			0.957161			0.596629
0.658913			1.28871			1.29395			0.63799
6D
IFNG			IL-4			IL-2			IL-5			IL-13			IL-17A
HC	P		HC	P		HC	P		HC	P		HC	P		HC	P
1.70099	0.240459		1.53474	3.44486		2.24622	0.117918		1.33907	2.58535		1.79182	2.18243		1.84941	0.188384
1.15184	0.483704		1.87423	4.03676		0.640012	0.411405		1.62603	2.05081		1.34245	3.24757		1.35159	0.172468
0.774119	0.319953		1.26659	3.36231		0.807678	0.415757		1.03621	5.02007		2.65779	2.90053		0.573956	0.465113
0.838687			0.586745			0.892081			0.316513			0.499769			0.888125
1.22849			1.52334			1.37727			1.26696			1.11738			1.26375
0.652091			0.362389			0.731135			1.14433			0.313205			0.641902
6E			6F
EV	FYN		Il4			Il13			Gata3
5.31	14.8		EV	Fyn		EV	Fyn		EV	Fyn
6.28	10.9		1.68682	1.94839		0.943834	1.28038		1.30118	1.64259
3.93	8.98		1.45829	1.51548		1	1.15881		1	1.31771
3.76	7.45		1	2.66198		1.1069	1.6741		1.17272	1.39773
			1.14185	2.2727		1.01582	1.12829		1.25012	1.73455
			1.16188	1.95209		0.644612	1.89437		1.1496	1.6037
6G						6H			6I
IL4+			IFNg+			EV	Fyn		EV	Fyn
EV	Fyn		EV	Fyn		11.7497	17.7082		16.6269	58.4787
7.05	14.67		24.11	25.64		12.9414	14.3715		21.5506	43.7075
4.9	15.6		31.13	11.5		16.2782	17.2315		38.7837	48.6313
7.43	13		23.28	18.37		13.6564	16.0398		4.3175	68.3263
4.63	8.48		22.73	12		13.8948	15.8015		14.165	33.86
3.12	7.33		30.07	21.38

## Sheet: Fig. 7
7A			7B			7C			7D
HC	P		EV	FYN		HC1	P1		FYN/b-actin			JunB/b-actin
0.575682	1.29408		0.687927	1.20239		1	0.646728		IKAROS-WT	IKAROS-RH		IKAROS-WT	IKAROS-RH
0.6888	1.04191		0.743629	1.18494		1	0.707942		0.341891	0.643453		0.993633	2.14417
0.548556	1.31939		0.573866	1.13474		1	0.732612		0.573758	0.857363		1.18494	1.84628
									0.478366	0.847895		0.737469	1.76453
7E
TBX21								GATA3
	IKAROS-WT			IKAROS-RH					IKAROS-WT			IKAROS-RH
Ctrl siRNA	0.859515	1.16345	0.977038	0.543916	0.659854	0.743457		Ctrl siRNA	0.887318	1.21285	0.899837	1.65356	1.55675	1.84836
FYN siRNA	1.3406	1.29073	1.45335	1.27624	1.16596	1.24553		FYN siRNA	1.25647	1.23193	1.42456	1.41999	1.34287	1.42453
7F
TBX21								GATA3
	IKAROS-WT			IKAROS-RH					IKAROS-WT			IKAROS-RH
Ctrl siRNA	1.02364	0.876903	1.09945	0.79113	0.687977	0.639443		Ctrl siRNA	0.964805	0.818312	1.21688	2.14878	1.75627	1.56584
JunB siRNA	0.436482	0.485884	0.674857	0.647584	0.567488	0.567387		JunB siRNA	0.473479	0.574854	0.472738	0.648728	0.578748	0.787727

## Sheet: Fig. S3
Fig. S3
S3A					S3B
IgG	IKAROS	IgG	IKAROS			WT			RH
0.0024936	0.0170092	0.000173901	0.0155991		Neg.	0.00177355	0.00438365	0.00785183	0.00132977	0.00353238	0.0133026
0.000713953	0.020727	0.00487839	0.024355		FYN1	0.0170092	0.0347462	0.0409658	0.0711765	0.085407	0.101382
0.00089337	0.03502	0.000430366	0.0215353		FYN2	0.0155991	0.0084252	0.0149643	0.0392203	0.0635632	0.0485832
S3C			S3D
siCtrl	siUBR4		HC	P
42312	32061		11221	10359
46539	35726		10323	10771
45726	34505		10184	11012
S3E
	HC			P
No peptide	4868	3846	1990	2847	2475	2891
Ctrl peptide	3784	3645	2487	3746	4759	3563
IGRP peptide	5514	5439	6472	8252	7520	9465
3/28	12746	11682	10550	16855	16618	15141

## Sheet: Fig. S4 
Fig. S4
S4A
FYN			IL2			IFNG			IL4			IL17A
EV	FYN		EV	FYN		EV	FYN		EV	FYN		EV	FYN
0.919613	21.2923		0.946141	1.25957		1.01978	1.17468		1.12753	2.67845		0.912152	0.973474
1.08407	27.5379		1.00548	1.20351		1.07992	1.11624		1.05979	2.79654		1.11236	1.03746
1.00308	22.9253		1.05117	1.39339		0.908032	1.09314		0.836852	3.05475		0.985566	0.934759
S4B			S4C			S4D
EV	Fyn		EV	Fyn		EV	Fyn
4.96	3.4		5.38899	5.02566		91.503	139.222
4.91	4.2		4.37248	4.37452		87.5264	206.824
4.03	4.19		4.87461	5.4686		39.8072	290.333
4.62	3.12		4.86645	6.19323		222.731	238.637
3.82	3.26		6.09117	5.39512		159.105	250.567

## Sheet: Fig. S5
Fig.S5
siCtrl	siUBR4
0.915	0.443
1.053	0.782
0.935	0.671
